# Supplementary material for: How Food Geometry and Toughness Influence Ingestive Patterns in Lemurs
Source: Am J Primatol. 2026 Jul 12;88(7):e70188. doi: 10.1002/ajp.70188 (PMC13358327; doi:10.1002/ajp.70188)
Supplement: Supplementary file 1 — Supporting File 1 [file AJP-88-e70188-s002.xlsx]

## Sheet: Fogaça et al dataset
observer	field_date	season	species	group	individual	sex	clip	food_geometry	food_part	plant_names	ANT	INT	POST	total	Rav	Rmax	z.Rav	z.Rmax
observer1	2021-02-17	wet	Pv	FV	934	M	57	2D1	avoha_lvs	Dichrostachys humbertii	4	2	6	12	412.975	5362.96	-0.124322	3.34038
observer1	2021-03-01	wet	Pv	Rosin	495	M	355	2D1	avoha_lvs	Dichrostachys humbertii	112	37	11	160	412.975	5362.96	-0.124322	3.34038
observer2	2020-01-24	wet	Pv	FV	608	F	214	2D1	avoha_lvs	Dichrostachys humbertii	36	7	0	43	412.975	5362.96	-0.124322	3.34038
observer1	2020-01-24	wet	Pv	FV	608	F	228	2D1	avoha_lvs	Dichrostachys humbertii	65	24	18	107	412.975	5362.96	-0.124322	3.34038
observer2	2020-02-07	wet	Pv	Rosin	969	M	54	2D1	avoha_lvs	Dichrostachys humbertii	30	7	0	37	412.975	5362.96	-0.124322	3.34038
observer2	2019-07-09	dry	Lc	Orange	LcOr2	F	288	2D2	bageda_lvs	Ipomoea batatas	3	11	1	15	356.183	528.203	-0.29481	-1.14387
observer1	2019-07-12	dry	Lc	Black	LcBlk1	F	324	2D2	bageda_lvs	Ipomoea batatas	5	24	0	29	356.183	528.203	-0.29481	-1.14387
observer1	2019-07-13	dry	Lc	Red	364	F	76	2D2	bageda_lvs	Ipomoea batatas	3	3	0	6	356.183	528.203	-0.29481	-1.14387
observer1	2020-03-06	wet	Lc	Black	LcBlk2	F	357	3D1	dango_FR	Talinella dauphinensis	18	0	0	18	522.284	2186.45	0.203819	0.394154
observer2	2020-02-28	wet	Lc	Orange	LcOr3	F	160	3D1	dango_FR	Talinella dauphinensis	42	0	0	42	522.284	2186.45	0.203819	0.394154
observer2	2020-03-09	wet	Lc	West	LcWest1	M	394	3D1	dango_FR	Talinella dauphinensis	27	2	0	29	522.284	2186.45	0.203819	0.394154
observer2	2020-03-09	wet	Lc	West	LcWest1	M	396	3D1	dango_FR	Talinella dauphinensis	23	3	0	26	522.284	2186.45	0.203819	0.394154
observer1	2020-03-09	wet	Lc	West	LcWest1	M	399	3D1	dango_FR	Talinella dauphinensis	66	3	0	69	522.284	2186.45	0.203819	0.394154
observer2	2019-06-14	dry	Lc	Black	345	F	25	2D1	dango_lvs	Talinella dauphinensis	1	1	0	2	324.04	991.863	-0.391302	-0.713828
observer1	2019-06-14	dry	Lc	Black	LcBlk1	F	31	2D1	dango_lvs	Talinella dauphinensis	0	2	0	2	324.04	991.863	-0.391302	-0.713828
observer2	2019-06-19	dry	Lc	Orange	LcOr1	F	128	2D1	dango_lvs	Talinella dauphinensis	3	5	1	9	324.04	991.863	-0.391302	-0.713828
observer1	2019-06-14	dry	Lc	Black	345	F	29	2D1	dango_lvs	Talinella dauphinensis	8	23	12	43	324.04	991.863	-0.391302	-0.713828
observer1	2019-06-25	dry	Lc	Black	345	F	251	2D1	dango_lvs	Talinella dauphinensis	1	6	1	8	324.04	991.863	-0.391302	-0.713828
observer1	2019-07-27	dry	Lc	Orange	LcOr1	F	474	2D1	dango_lvs	Talinella dauphinensis	9	14	14	37	324.04	991.863	-0.391302	-0.713828
observer1	2019-07-03	dry	Lc	Orange	LcOr1	F	153(2)	2D1	dango_lvs	Talinella dauphinensis	7	16	8	31	324.04	991.863	-0.391302	-0.713828
observer2	2019-06-03	dry	Pv	Fety	778	F	170	2D1	dango_lvs	Talinella dauphinensis	11	2	0	13	324.04	991.863	-0.391302	-0.713828
observer2	2019-06-08	dry	Pv	Fety	810	M	436	2D1	dango_lvs	Talinella dauphinensis	16	4	1	21	324.04	991.863	-0.391302	-0.713828
observer2	2019-06-13	dry	Pv	Fety	831	M	553	2D1	dango_lvs	Talinella dauphinensis	9	1	3	13	324.04	991.863	-0.391302	-0.713828
observer2	2019-07-06	dry	Pv	Fety	831	M	247	2D1	dango_lvs	Talinella dauphinensis	13	0	0	13	324.04	991.863	-0.391302	-0.713828
observer1	2019-07-11	dry	Pv	VV	850	M	57	2D1	dango_lvs	Talinella dauphinensis	6	4	2	12	324.04	991.863	-0.391302	-0.713828
observer2	2019-07-17	dry	Pv	Fety	831	M	426(2)	2D1	dango_lvs	Talinella dauphinensis	9	2	0	11	324.04	991.863	-0.391302	-0.713828
observer1	2019-06-04	dry	Pv	FV	608	F	272	2D1	dango_lvs	Talinella dauphinensis	77	0	2	79	324.04	991.863	-0.391302	-0.713828
observer1	2019-06-17	dry	Pv	FV	895	M	110	2D1	dango_lvs	Talinella dauphinensis	5	6	2	13	324.04	991.863	-0.391302	-0.713828
observer1	2019-06-12	dry	Pv	Rosin	495	M	517	2D1	dango_lvs	Talinella dauphinensis	43	32	4	79	324.04	991.863	-0.391302	-0.713828
observer2	2020-02-11	wet	Pv	Fety	778	F	130	2D1	dango_YL	Talinella dauphinensis	11	1	1	13	321.069	1350.44	-0.400221	-0.381245
observer2	2020-01-16	wet	Pv	FV	934	M	67	2D1	dango_YL	Talinella dauphinensis	12	2	4	18	321.069	1350.44	-0.400221	-0.381245
observer2	2020-01-08	wet	Pv	Rosin	969	F	339	2D1	dango_YL	Talinella dauphinensis	8	3	2	13	321.069	1350.44	-0.400221	-0.381245
observer1	2020-01-16	wet	Pv	FV	608	F	66	2D1	dango_YL	Talinella dauphinensis	4	21	2	27	321.069	1350.44	-0.400221	-0.381245
observer1	2020-02-20	wet	Pv	FV	934	M	290	2D1	dango_YL	Talinella dauphinensis	5	8	1	14	321.069	1350.44	-0.400221	-0.381245
observer1	2020-01-08	wet	Pv	Rosin	495	M	338	2D1	dango_YL	Talinella dauphinensis	1	22	0	23	321.069	1350.44	-0.400221	-0.381245
observer1	2020-02-04	wet	Pv	VV	693	F	390	2D1	dango_YL	Talinella dauphinensis	13	11	0	24	321.069	1350.44	-0.400221	-0.381245
observer1	2020-01-20	wet	Pv	Fety	778	F	93	2D2	daro_YL	Commiphora aprevalii	11	17	1	29	401.998	2878.23	-0.157276	1.03578
observer1	2020-01-20	wet	Pv	Fety	831	M	107	2D2	daro_YL	Commiphora aprevalii	2	5	2	9	401.998	2878.23	-0.157276	1.03578
observer1	2020-01-30	wet	Pv	Rosin	804	F	310(2)	2D2	daro_YL	Commiphora aprevalii	3	32	3	38	401.998	2878.23	-0.157276	1.03578
observer1	2020-02-11	wet	Pv	Fety	778	F	96	2D2	daro_YL	Commiphora aprevalii	3	11	2	16	401.998	2878.23	-0.157276	1.03578
observer2	2019-05-30	dry	Pv	Fety	831	M	181	3D2	famata_YG	Euphorbia tirucalli	3	1	27	31	526.918	NA	0.217731	NA
observer2	2019-07-06	dry	Pv	Fety	831	M	230	3D2	famata_YG	Euphorbia tirucalli	3	0	6	9	526.918	NA	0.217731	NA
observer1	2019-07-06	dry	Pv	Fety	831	M	229	3D2	famata_YG	Euphorbia tirucalli	7	9	12	28	526.918	NA	0.217731	NA
observer1	2019-06-17	dry	Pv	FV	553	F	86	3D2	famata_YG	Euphorbia tirucalli	2	1	18	21	526.918	NA	0.217731	NA
observer2	2019-06-21	dry	Pv	Rosin	495	M	164	3D2	famata_YG	Euphorbia tirucalli	0	0	1	1	526.918	NA	0.217731	NA
observer1	2019-07-02	dry	Pv	Rosin	804	F	112	3D2	famata_YG	Euphorbia tirucalli	8	3	15	26	526.918	NA	0.217731	NA
observer2	2020-01-24	wet	Pv	FV	608	F	232	3D2	famata_YG	Euphorbia tirucalli	7	5	14	26	1315.98	NA	2.58646	NA
observer1	2019-12-27	wet	Pv	FV	934	M	182	3D2	famata_YG	Euphorbia tirucalli	0	0	15	15	1315.98	NA	2.58646	NA
observer1	2020-02-07	wet	Pv	Rosin	804	F	57	3D2	famata_YG	Euphorbia tirucalli	8	1	20	29	1315.98	NA	2.58646	NA
observer2	2020-02-07	wet	Pv	Rosin	969	M	63	3D2	famata_YG	Euphorbia tirucalli	0	0	12	12	1315.98	NA	2.58646	NA
observer1	2020-01-25	wet	Pv	VV	850	M	245	3D2	famata_YG	Euphorbia tirucalli	0	3	32	35	1315.98	NA	2.58646	NA
observer1	2019-12-09	wet	Pv	Rosin	NC_Rosin	F	491	3D1	hazombalala_unFR	Syregada chauvetiae	2	0	0	2	NA	4639.56	NA	2.66943
observer1	2019-12-27	wet	Pv	FV	712	M	156	3D1	hazombalala_unFR	Syregada chauvetiae	3	0	1	4	NA	4639.56	NA	2.66943
observer1	2019-12-27	wet	Pv	FV	934	M	158	3D1	hazombalala_unFR	Syregada chauvetiae	23	0	4	27	NA	4639.56	NA	2.66943
observer2	2019-07-15	dry	Pv	FV	864	M	375	2D2	katrafay_ML	Cedrelopsis grevei	4	5	1	10	683.774	1542.74	0.688604	-0.202885
observer2	2019-06-04	dry	Pv	FV	934	M	270	2D2	katrafay_ML	Cedrelopsis grevei	6	4	1	11	683.774	1542.74	0.688604	-0.202885
observer2	2019-07-10	dry	Pv	Rosin	804	F	305	2D2	katrafay_ML	Cedrelopsis grevei	6	10	0	16	683.774	1542.74	0.688604	-0.202885
observer1	2019-07-17	dry	Pv	Fety	810	M	419	2D2	katrafay_ML	Cedrelopsis grevei	2	13	3	18	683.774	1542.74	0.688604	-0.202885
observer1	2019-06-17	dry	Pv	FV	934	M	120	2D2	katrafay_ML	Cedrelopsis grevei	31	80	0	111	683.774	1542.74	0.688604	-0.202885
observer1	2019-07-10	dry	Pv	Rosin	804	F	304	2D2	katrafay_ML	Cedrelopsis grevei	4	14	0	18	683.774	1542.74	0.688604	-0.202885
observer2	2019-12-28	wet	Lc	Black	345	F	225	2D2	katrafay_YL	Cedrelopsis grevei	0	6	0	6	261.69	1059.21	-0.578476	-0.651359
observer1	2019-12-28	wet	Lc	Black	LcBlk1	F	206	2D2	katrafay_YL	Cedrelopsis grevei	8	13	0	21	261.69	1059.21	-0.578476	-0.651359
observer2	2019-12-23	wet	Lc	West	LcWest2	M	66	2D2	katrafay_YL	Cedrelopsis grevei	8	65	5	78	261.69	1059.21	-0.578476	-0.651359
observer1	2019-12-23	wet	Lc	West	LcWest1	M	64	2D2	katrafay_YL	Cedrelopsis grevei	6	59	1	66	261.69	1059.21	-0.578476	-0.651359
observer2	2019-12-24	wet	Pv	Fety	831	M	77	2D2	katrafay_YL	Cedrelopsis grevei	0	5	0	5	406.546	1059.21	-0.143621	-0.651359
observer2	2020-03-02	wet	Pv	Fety	NC_Fety	F	267	2D2	katrafay_YL	Cedrelopsis grevei	5	0	0	5	406.546	1059.21	-0.143621	-0.651359
observer2	2020-01-24	wet	Pv	FV	864	M	229	2D2	katrafay_YL	Cedrelopsis grevei	3	1	1	5	406.546	1059.21	-0.143621	-0.651359
observer1	2019-12-14	wet	Pv	Fety	831	M	34	2D2	katrafay_YL	Cedrelopsis grevei	2	0	1	3	406.546	1059.21	-0.143621	-0.651359
observer1	2020-01-20	wet	Pv	Fety	NC_Fety	F	92	2D2	katrafay_YL	Cedrelopsis grevei	5	2	14	21	406.546	1059.21	-0.143621	-0.651359
observer1	2020-02-25	wet	Pv	Rosin	495	M	383	2D2	katrafay_YL	Cedrelopsis grevei	1	10	0	11	406.546	1059.21	-0.143621	-0.651359
observer1	2019-07-27	dry	Lc	Orange	301	M	469(2)	2D1	kililo_lvs	Metaporana parvifolia	61	9	6	76	77.2359	1033.02	-1.1322	-0.675658
observer2	2019-06-11	dry	Lc	Orange	LcOr2	F	480	2D1	kililo_lvs	Metaporana parvifolia	23	0	4	27	77.2359	1033.02	-1.1322	-0.675658
observer2	2019-06-19	dry	Lc	Orange	LcOr1	F	125	2D1	kililo_lvs	Metaporana parvifolia	8	0	0	8	77.2359	1033.02	-1.1322	-0.675658
observer1	2019-07-03	dry	Lc	Orange	301	M	148(2)	2D1	kililo_lvs	Metaporana parvifolia	77	3	6	86	77.2359	1033.02	-1.1322	-0.675658
observer1	2019-06-25	dry	Lc	Black	345	F	255	2D1	kililo_lvs	Metaporana parvifolia	80	6	5	91	77.2359	1033.02	-1.1322	-0.675658
observer1	2019-07-03	dry	Lc	Orange	LcOr1	F	154(2)	2D1	kililo_lvs	Metaporana parvifolia	20	0	1	21	77.2359	1033.02	-1.1322	-0.675658
observer1	2019-06-14	dry	Lc	Black	LcBlk1	F	32	2D1	kililo_lvs	Metaporana parvifolia	82	3	4	89	77.2359	1033.02	-1.1322	-0.675658
observer2	2020-01-21	wet	Lc	Black	345	F	172	2D1	kililo_lvs	Metaporana parvifolia	2	0	0	2	417.541	2239.63	-0.110616	0.443479
observer2	2020-02-28	wet	Lc	Orange	LcOr3	F	178	2D1	kililo_lvs	Metaporana parvifolia	56	0	6	62	417.541	2239.63	-0.110616	0.443479
observer1	2020-02-12	wet	Lc	Orange	LcOr3	F	148	2D1	kililo_lvs	Metaporana parvifolia	44	3	0	47	417.541	2239.63	-0.110616	0.443479
observer2	2020-02-08	wet	Lc	West	LcWest3	F	72	2D1	kililo_lvs	Metaporana parvifolia	22	0	6	28	417.541	2239.63	-0.110616	0.443479
observer1	2020-02-08	wet	Lc	West	LcWest1	M	89	2D1	kililo_lvs	Metaporana parvifolia	80	17	2	99	417.541	2239.63	-0.110616	0.443479
observer1	2020-01-10	wet	Lc	West	LcWest1	M	409	2D1	kililo_lvs	Metaporana parvifolia	4	11	0	15	417.541	2239.63	-0.110616	0.443479
observer1	2020-02-18	wet	Lc	Black	345	F	241	2D1	kililo_lvs	Metaporana parvifolia	58	21	0	79	417.541	2239.63	-0.110616	0.443479
observer2	2019-07-02	dry	Pv	Rosin	804	F	110	2D1	kililo_lvs	Metaporana parvifolia	27	3	11	41	77.2359	1033.02	-1.1322	-0.675658
observer2	2019-07-01	dry	Pv	VV	850	M	90	2D1	kililo_lvs	Metaporana parvifolia	12	0	0	12	77.2359	1033.02	-1.1322	-0.675658
observer1	2019-07-15	dry	Pv	FV	553	F	379	2D1	kililo_lvs	Metaporana parvifolia	21	0	2	23	77.2359	1033.02	-1.1322	-0.675658
observer1	2019-06-17	dry	Pv	FV	608	F	243	2D1	kililo_lvs	Metaporana parvifolia	214	0	12	226	77.2359	1033.02	-1.1322	-0.675658
observer1	2019-07-05	dry	Pv	FV	934	M	189	2D1	kililo_lvs	Metaporana parvifolia	106	0	4	110	77.2359	1033.02	-1.1322	-0.675658
observer1	2019-07-15	dry	Pv	FV	934	M	378	2D1	kililo_lvs	Metaporana parvifolia	42	0	12	54	77.2359	1033.02	-1.1322	-0.675658
observer1	2019-06-21	dry	Pv	Rosin	804	F	184	2D1	kililo_lvs	Metaporana parvifolia	33	0	2	35	77.2359	1033.02	-1.1322	-0.675658
observer1	2019-12-24	wet	Pv	Fety	810	M	118	2D1	kililo_lvs	Metaporana parvifolia	63	36	1	100	408.501	2239.63	-0.137754	0.443479
observer2	2019-12-24	wet	Pv	Fety	831	M	96	2D1	kililo_lvs	Metaporana parvifolia	3	0	0	3	408.501	2239.63	-0.137754	0.443479
observer1	2019-12-24	wet	Pv	Fety	NC_Fety	F	95	2D1	kililo_lvs	Metaporana parvifolia	30	12	3	45	408.501	2239.63	-0.137754	0.443479
observer1	2020-01-16	wet	Pv	FV	934	M	64	2D1	kililo_lvs	Metaporana parvifolia	69	8	0	77	408.501	2239.63	-0.137754	0.443479
observer2	2020-02-07	wet	Pv	Rosin	969	M	60	2D1	kililo_lvs	Metaporana parvifolia	15	0	0	15	408.501	2239.63	-0.137754	0.443479
observer1	2020-01-24	wet	Pv	FV	608	F	240	2D1	kililo_lvs	Metaporana parvifolia	78	15	1	94	408.501	2239.63	-0.137754	0.443479
observer1	2019-06-25	dry	Lc	Black	LcBlk1	F	224	3D2	kily_OF	Tamarindus indica	12	61	12	85	NA	853.89	NA	-0.841799
observer2	2019-05-22	dry	Lc	Orange	301	M	100	3D2	kily_OF	Tamarindus indica	0	77	70	147	NA	853.89	NA	-0.841799
observer2	2019-06-05	dry	Lc	Orange	301	M	325	3D2	kily_OF	Tamarindus indica	0	12	3	15	NA	853.89	NA	-0.841799
observer1	2019-07-13	dry	Lc	Red	364	F	343	3D2	kily_OF	Tamarindus indica	1	28	68	97	NA	853.89	NA	-0.841799
observer1	2019-06-05	dry	Pv	VV	693	F	318	3D2	kily_OF	Tamarindus indica	87	9	0	96	NA	853.89	NA	-0.841799
observer2	2019-06-07	dry	Pv	VV	850	M	363	3D2	kily_OF	Tamarindus indica	2	4	0	6	NA	853.89	NA	-0.841799
observer2	2019-06-07	dry	Pv	VV	NC_VV	F	375	3D2	kily_OF	Tamarindus indica	2	4	0	6	NA	853.89	NA	-0.841799
observer1	2019-06-07	dry	Pv	VV	850	M	355	3D2	kily_OF	Tamarindus indica	68	9	15	92	NA	853.89	NA	-0.841799
observer1	2019-05-22	dry	Lc	Orange	301	M	106	2D1	kily_YL	Tamarindus indica	12	10	4	26	407.337	877.781	-0.141249	-0.81964
observer2	2020-02-29	wet	Lc	Black	345	F	223	2D1	kily_YL	Tamarindus indica	2	36	2	40	NA	1071.48	NA	-0.63998
observer2	2020-03-05	wet	Lc	Orange	LcOr3	F	321	2D1	kily_YL	Tamarindus indica	1	16	0	17	NA	1071.48	NA	-0.63998
observer1	2020-01-21	wet	Lc	Black	345	F	155	2D1	kily_YL	Tamarindus indica	1	6	0	7	NA	1071.48	NA	-0.63998
observer1	2002-01-23	wet	Lc	West	LcWest3	F	188	2D1	kily_YL	Tamarindus indica	9	8	3	20	NA	1071.48	NA	-0.63998
observer1	2020-01-10	wet	Lc	West	LcWest3	F	414	2D1	kily_YL	Tamarindus indica	6	8	7	21	NA	1071.48	NA	-0.63998
observer1	2020-01-23	wet	Lc	West	LcWest3	F	207	2D1	kily_YL	Tamarindus indica	4	5	0	9	NA	1071.48	NA	-0.63998
observer2	2019-06-08	dry	Pv	Fety	831	M	392	2D2	kotipoke_lvs	Grewia grevei	18	5	0	23	1071.73	1180.42	1.85323	-0.538943
observer2	2019-06-21	dry	Pv	Rosin	495	M	165	2D2	kotipoke_lvs	Grewia grevei	26	7	2	35	1071.73	1180.42	1.85323	-0.538943
observer1	2019-06-21	dry	Pv	Rosin	495	M	189	2D2	kotipoke_lvs	Grewia grevei	12	14	0	26	1071.73	1180.42	1.85323	-0.538943
observer2	2019-06-12	dry	Pv	Rosin	804	F	515	2D2	kotipoke_lvs	Grewia grevei	26	8	0	34	1071.73	1180.42	1.85323	-0.538943
observer1	2019-06-08	dry	Pv	Fety	667	F	391	2D2	kotipoke_lvs	Grewia grevei	12	0	0	12	1071.73	1180.42	1.85323	-0.538943
observer1	2019-06-08	dry	Pv	Fety	831	M	223	2D2	kotipoke_lvs	Grewia grevei	61	11	0	72	1071.73	1180.42	1.85323	-0.538943
observer1	2019-06-12	dry	Pv	Rosin	804	F	492	2D2	kotipoke_lvs	Grewia grevei	28	1	2	31	1071.73	1180.42	1.85323	-0.538943
observer1	2019-07-05	dry	Pv	FV	934	M	214	2D1	maintyfototse_lvs	Grewia erythroxyloides	56	18	2	76	1409.01	NA	2.86573	NA
observer1	2019-06-04	dry	Pv	FV	608	F	257	2D1	maintyfototse_lvs	Grewia erythroxyloides	54	12	2	68	1409.01	NA	2.86573	NA
observer2	2019-06-17	dry	Pv	FV	608	F	98	2D1	maintyfototse_lvs	Grewia erythroxyloides	4	0	0	4	1409.01	NA	2.86573	NA
observer2	2019-06-17	dry	Pv	FV	608	F	89	2D1	maintyfototse_lvs	Grewia erythroxyloides	74	30	3	107	1409.01	NA	2.86573	NA
observer2	2019-06-04	dry	Pv	FV	934	M	258	2D1	maintyfototse_lvs	Grewia erythroxyloides	68	7	0	75	1409.01	NA	2.86573	NA
observer1	2019-06-28	dry	Pv	FV	934	M	39	2D1	maintyfototse_lvs	Grewia erythroxyloides	43	0	0	43	1409.01	NA	2.86573	NA
observer1	2019-06-14	dry	Lc	Black	LcBlk1	F	16	2D2	mamyaho_lvs		0	5	2	7	550.208	765.803	0.287646	-0.923499
observer2	2019-07-16	dry	Lc	Orange	301	M	388	2D2	mamyaho_lvs		0	0	2	2	550.208	765.803	0.287646	-0.923499
observer1	2019-06-05	dry	Lc	Orange	301	M	342	2D2	mamyaho_lvs		0	9	2	11	550.208	765.803	0.287646	-0.923499
observer1	2019-07-27	dry	Lc	Orange	301	M	468(2)	2D2	mamyaho_lvs		2	5	14	21	550.208	765.803	0.287646	-0.923499
observer1	2019-07-19	dry	Lc	Orange	LcOr2	F	286	2D2	mamyaho_lvs		7	16	10	33	550.208	765.803	0.287646	-0.923499
observer1	2019-07-16	dry	Lc	Orange	LcOr2	F	393	2D2	mamyaho_lvs		1	11	10	22	550.208	765.803	0.287646	-0.923499
observer1	2019-07-03	dry	Lc	Orange	LcOr2	F	143(2)	2D2	mamyaho_lvs		5	6	4	15	550.208	765.803	0.287646	-0.923499
observer1	2019-07-27	dry	Lc	Orange	LcOr1	F	467(2)	2D2	mamyaho_lvs		0	3	5	8	550.208	765.803	0.287646	-0.923499
observer2	2019-07-13	dry	Lc	Red	364	F	346	2D2	mamyaho_lvs		8	18	0	26	550.208	765.803	0.287646	-0.923499
observer1	2019-06-26	dry	Lc	Red	364	F	484	2D2	mamyaho_lvs		2	5	2	9	550.208	765.803	0.287646	-0.923499
observer2	2020-01-10	wet	Lc	West	LcWest3	F	401	2D2	mamyaho_lvs		1	1	1	3	522.647	1157.49	0.204909	-0.560212
observer1	2020-01-10	wet	Lc	West	LcWest3	F	396	2D2	mamyaho_lvs		11	29	0	40	522.647	1157.49	0.204909	-0.560212
observer2	2019-07-01	dry	Pv	VV	693	F	101	2D2	mamyaho_lvs		1	2	0	3	550.208	765.803	0.287646	-0.923499
observer1	2019-07-01	dry	Pv	VV	NC_VV	F	95	2D2	mamyaho_lvs		25	8	0	33	550.208	765.803	0.287646	-0.923499
observer1	2019-06-07	dry	Pv	VV	693	F	352	2D2	mamyaho_lvs		7	0	0	7	550.208	765.803	0.287646	-0.923499
observer1	2019-06-07	dry	Pv	VV	850	M	352	2D2	mamyaho_lvs		0	4	6	10	550.208	765.803	0.287646	-0.923499
observer2	2019-07-01	dry	Pv	VV	NC_VV	F	75	2D2	mamyaho_lvs		6	0	0	6	550.208	765.803	0.287646	-0.923499
observer1	2019-12-11	wet	Pv	VV	850	M	546	2D1	robontse_YL	Acacia rovumae	4	73	53	130	172.704	3476.43	-0.845606	1.59062
observer2	2019-12-11	wet	Pv	VV	693	F	547	2D1	robontse_YL	Acacia rovumae	0	9	0	9	172.704	3476.43	-0.845606	1.59062
observer1	2020-02-26	wet	Pv	VV	693	F	3	2D1	robontse_YL	Acacia rovumae	3	2	5	10	172.704	3476.43	-0.845606	1.59062
observer2	2020-02-26	wet	Pv	VV	850	M	1	2D1	robontse_YL	Acacia rovumae	7	1	1	9	172.704	3476.43	-0.845606	1.59062
observer2	2020-01-14	wet	Pv	VV	850	M	31	2D1	robontse_YL	Acacia rovumae	3	14	0	17	172.704	3476.43	-0.845606	1.59062
observer1	2020-02-11	wet	Pv	Fety	778	F	128	2D1	robontse_YL	Acacia rovumae	39	75	45	159	172.704	3476.43	-0.845606	1.59062
observer1	2020-02-21	wet	Pv	Fety	667	F	314	2D2	taly_YL	Terminalia mantaly	2	6	5	13	531.244	2352.68	0.230715	0.548337
observer1	2020-03-02	wet	Pv	Fety	778	F	287	2D2	taly_YL	Terminalia mantaly	4	7	2	13	531.244	2352.68	0.230715	0.548337
observer2	2020-01-20	wet	Pv	Fety	NC_Fety	F	81	2D2	taly_YL	Terminalia mantaly	4	1	0	5	531.244	2352.68	0.230715	0.548337
observer2	2020-03-02	wet	Pv	Fety	NC_Fety	F	267	2D2	taly_YL	Terminalia mantaly	8	2	0	10	531.244	2352.68	0.230715	0.548337
observer1	2020-01-16	wet	Pv	FV	864	M	68	2D2	taly_YL	Terminalia mantaly	24	8	1	33	531.244	2352.68	0.230715	0.548337
observer2	2020-01-08	wet	Pv	Rosin	804	F	318	2D2	taly_YL	Terminalia mantaly	14	4	1	19	531.244	2352.68	0.230715	0.548337
observer1	2020-02-21	wet	Pv	Fety	NC_Fety	F	314	2D2	taly_YL	Terminalia mantaly	4	5	0	9	531.244	2352.68	0.230715	0.548337
observer1	2020-03-05	wet	Lc	Orange	LcOr3	F	347	2D1	tamboro_lvs	Tanulepis linearis	10	42	0	52	576.859	1999.82	0.367651	0.221058
observer2	2020-01-23	wet	Lc	West	LcWest3	F	193	2D1	tamboro_lvs	Tanulepis linearis	10	4	0	14	576.859	1999.82	0.367651	0.221058
observer1	2020-02-08	wet	Lc	364	LcWest3	F	78	2D1	tamboro_lvs	Tanulepis linearis	6	10	1	17	576.859	1999.82	0.367651	0.221058
observer1	2020-03-06	wet	Lc	Black	LcBlk2	F	373	2D1	tamboro_lvs	Tanulepis linearis	9	44	17	70	576.859	1999.82	0.367651	0.221058
observer1	2020-01-27	wet	Lc	West	LcWest3	F	270	2D1	tamboro_lvs	Tanulepis linearis	1	4	1	6	576.859	1999.82	0.367651	0.221058
observer2	2019-06-18	dry	Pv	Fety	810	M	260	2D1	tanjaka_ML	Anacalosa pervilleana	2	12	0	14	612.308	NA	0.474065	NA
observer2	2019-06-04	dry	Pv	FV	895	M	287	2D1	tanjaka_ML	Anacalosa pervilleana	10	2	0	12	612.308	NA	0.474065	NA
observer1	2019-07-17	dry	Pv	Fety	810	M	411(2)	2D1	tanjaka_ML	Anacalosa pervilleana	1	15	2	18	612.308	NA	0.474065	NA
observer1	2019-06-17	dry	Pv	FV	553	F	87	2D1	tanjaka_ML	Anacalosa pervilleana	15	31	3	49	612.308	NA	0.474065	NA
observer1	2019-07-02	dry	Pv	Rosin	969	M	123	2D1	tanjaka_ML	Anacalosa pervilleana	26	28	0	54	612.308	NA	0.474065	NA
observer1	2019-07-06	dry	Pv	Fety	NC_Fety	F	234	3D1	tratriotse_FL	Acacia bellula	10	7	0	17	35.3982	2093.03	-1.25779	0.307512
observer2	2019-06-28	dry	Pv	FV	553	F	59	3D1	tratriotse_FL	Acacia bellula	10	0	0	10	35.3982	2093.03	-1.25779	0.307512
observer1	2019-07-05	dry	Pv	FV	790	M	172	3D1	tratriotse_FL	Acacia bellula	25	0	0	25	35.3982	2093.03	-1.25779	0.307512
observer2	2019-06-28	dry	Pv	FV	934	M	19	3D1	tratriotse_FL	Acacia bellula	13	0	0	13	35.3982	2093.03	-1.25779	0.307512
observer1	2019-07-19	dry	Pv	Rosin	495	M	443	3D1	tratriotse_FL	Acacia bellula	26	17	1	44	35.3982	2093.03	-1.25779	0.307512
observer2	2019-07-02	dry	Pv	Rosin	804	F	139	3D1	tratriotse_FL	Acacia bellula	7	1	0	8	35.3982	2093.03	-1.25779	0.307512
observer1	2019-07-02	dry	Pv	Rosin	969	M	125	3D1	tratriotse_FL	Acacia bellula	1	0	0	1	35.3982	2093.03	-1.25779	0.307512
observer2	2019-07-06	dry	Pv	Fety	667	F	263	2D1	tratriotse_YL	Acacia bellula	70	2	2	74	35.3982	2093.03	-1.25779	0.307512
observer1	2019-07-17	dry	Pv	Fety	778	F	429(2)	2D1	tratriotse_YL	Acacia bellula	24	1	0	25	35.3982	2093.03	-1.25779	0.307512
observer2	2019-07-17	dry	Pv	Fety	831	M	433	2D1	tratriotse_YL	Acacia bellula	3	1	1	5	35.3982	2093.03	-1.25779	0.307512
observer1	2019-07-06	dry	Pv	Fety	NC_Fety	F	234	2D1	tratriotse_YL	Acacia bellula	6	7	0	13	35.3982	2093.03	-1.25779	0.307512
observer1	2019-06-17	dry	Pv	FV	553	F	80	2D1	tratriotse_YL	Acacia bellula	72	3	0	75	35.3982	2093.03	-1.25779	0.307512
observer1	2019-06-04	dry	Pv	FV	934	M	203	2D1	tratriotse_YL	Acacia bellula	30	0	0	30	35.3982	2093.03	-1.25779	0.307512
observer2	2019-07-02	dry	Pv	Rosin	804	F	139	2D1	tratriotse_YL	Acacia bellula	5	0	1	6	35.3982	2093.03	-1.25779	0.307512
observer1	2019-07-02	dry	Pv	Rosin	969	M	125	2D1	tratriotse_YL	Acacia bellula	79	61	10	150	35.3982	2093.03	-1.25779	0.307512
observer1	2020-03-02	wet	Pv	Fety	810	M	244	2D1	tratriotse_YL	Acacia bellula	4	3	5	12	133.876	3242.64	-0.962166	1.37378
observer1	2020-02-21	wet	Pv	Fety	NC_Fety	F	339	2D1	tratriotse_YL	Acacia bellula	8	22	3	33	133.876	3242.64	-0.962166	1.37378
observer1	2020-02-20	wet	Pv	FV	712	M	281	2D1	tratriotse_YL	Acacia bellula	11	9	0	20	133.876	3242.64	-0.962166	1.37378
observer1	2020-02-20	wet	Pv	FV	934	M	299	2D1	tratriotse_YL	Acacia bellula	12	9	0	21	133.876	3242.64	-0.962166	1.37378
observer2	2019-12-28	wet	Lc	Black	345	F	210	2D2	tsompia_YL	Pentopetio sp.	0	0	2	2	415.603	3079.22	-0.116435	1.22221
observer1	2019-12-28	wet	Lc	Black	345	F	210	2D2	tsompia_YL	Pentopetio sp.	0	1	3	4	415.603	3079.22	-0.116435	1.22221
observer2	2020-03-05	wet	Lc	Orange	LcOr3	F	354	2D2	tsompia_YL	Pentopetio sp.	6	10	18	34	415.603	3079.22	-0.116435	1.22221

## Sheet: codes
season	dry	dry season
	wet	wet sesaon
species	Pv	Propithecus verreauxi
	Lc	Lemur catta
food geometry	2D1	small leaves <5 cm
	2D2	medium to large leaves >5 cm
	3D1	small fruits and flowers <1.5 cm in the longest dimension
	3D2	stalks and large fruits >1.5 cm in the shortest dimension
bite position	ANT	anterior; placed at the front of the mouth at the incisors or toothcomb
	INT	intermediate; placed in the middle of the toothrow between ANT and POST
	POST	posterior; placed on the posterior part of the postcanines closest to the temperomandibular joint
food part	lvs	all leaves
	YL	young leaves
	ML	mature leaves
	FR	whole fruit
	unFR	unripe fruit
	OF	old fruit
	YG	young growth
	FL	flower
